# Supplementary material for: Mutational signature-based identification of DNA repair deficient gastroesophageal adenocarcinomas for therapeutic targeting
Source: NPJ Precis Oncol. 2024 Apr 8;8:87. doi: 10.1038/s41698-024-00561-6 (PMC11001913; doi:10.1038/s41698-024-00561-6)
Supplement: Supplementary file 3 — Supplementary Table 4 [file 41698_2024_561_MOESM3_ESM.xlsx]

## Sheet: Cluster Assignment
Cell Naming Data
Gene Ontology Analysis Results: Enrichr
Apoptosis Cluster
Cluster: 0
Comparing database: MSigDB Hallmark 2020
# of Genes: 100
Rank	Gene Set	-log (p-value)
1	TNF-alpha Signaling via NF-kB	6.08e-49
2	Apoptosis	2.8e-15
3	p53 Pathway	3.52e-10
4	Hypoxia	3.49e-10
5	Interferon Gamma Response	3.49e-10
6	Inflammatory Response	3.49e-10
7	IL-6/JAK/STAT3 Signaling	5.03e-10
8	KRAS Signaling Up	6.33e-08
9	Unfolded Protein Response	9.77e-08
10	mTORC1 Signaling	7.25e-07
Baseline Cluster
Cluster: 1
Comparing database: MSigDB Hallmark 2020
# of Genes: 10
Rank	Gene Set
1	mTORC1 Signaling	-log (p-value)
2	Myc Targets V2	0.000112
3	Hypoxia	0.000366
4	G2-M Checkpoint	0.00425
5	Myc Targets V1	0.00425
6	Androgen Response	0.00425
7	UV Response Dn	0.0489
8	Fatty Acid Metabolism	0.0697
9	Xenobiotic Metabolism	0.0763
10	KRAS Signaling Up	0.0956
		0.0956
Ferroptosis Cluster
Cluster: 2
Comparing database: KEGG 2021 Human
# of Genes: 10
Rank	Gene Set
1	Ferroptosis	-log (p-value)
2	Apoptosis	0.000183
3	Protein processing in endoplasmic reticulum	0.00217
4	Transcriptional misregulation in cancer	0.00313
5	MAPK signaling pathway	0.00392
6	Thyroid cancer	0.00896
7	Arginine and proline metabolsim	0.0184
8	Pyrimidine metabolism	0.0247
9	Endometrial cancer	0.0277
10	Basal cell carcinoma	0.0286
		0.0311
Cell Cycling Cluster
Cluster: 3
Comparing database: MSigDB Hallmark 2020
# of Genes: 10
Rank	Gene Set
1	G2-M Checkpoint	-log (p-value)
2	E2F Targets	1.05e-12
3	Mitotic Spindle	1.94e-06
4	mTORC1 Signaling	0.000111
5	Myc Targets V1	0.00425
6	Myc Targets V2	0.00425
7	Spermatogenesis	0.0286
8	DNA Repair	0.0655
9	Glycolysis	0.0725
10	Estrogen Response Late	0.0956
		0.0956
Reactive Oxygen Species Cluster
Cluster: 4
Comparing database: MSigDB Hallmark 2020
# of Genes: 10
Rank	Gene Set
1	Reactive Oxygen Species Pathway	-log (p-value)
2	TGF-beta Signaling	0.0242
3	UV Response Dn	0.0267
4	p53 Pathway	0.0697
5	Complement	0.0956
6	Estrogen Response Late	0.0956
		0.0956
EMT Cluster
Cluster: 5
Comparing database: MSigDB Hallmark 2020
# of Genes: 10
Rank	Gene Set
1	Epithelial Mesenchymal Transition	-log (p-value)
2	Apical Junction	2.3e-08
3	Coagulation	1.94e-06
4	KRAS Signaling Up	0.00205
5	TNF-alpha Signaling via NF-kB	0.0956
6	Complement	0.0956
7	Estrogen Response Late	0.0956
		0.0956

## Sheet: Cluster 0 Gene List
Cluster 0 (Apoptosis) Gene Signature
gene	avg_log2FC	p_val_adj
CXCL3	1.19967	0
CXCL8	1.14385	0
CXCL1	1.1202	2.58e-283
PHLDA1	1.07021	0
ZFAS1	1.03145	0
LAMB3	1.01642	0
CXCL2	0.987403	0
H1F0	0.952213	0
GAS5	0.938461	0
CCL20	0.877624	0
CSF2	0.868855	2.68e-57
SNHG12	0.842735	0
TRIB3	0.832625	0
PLAU	0.784129	0
IL1A	0.768504	0
HIST3H2A	0.743149	0
CDC42EP1	0.731644	0
RELB	0.730271	0
TNFAIP3	0.720743	0
TNFRSF12A	0.717529	0
LCN2	0.687124	0
PHGDH	0.675507	0
EIF1	0.67447	0
HIST1H4C	0.664988	0
UPP1	0.662564	0
CDKN1A	0.65579	0
TXNIP	0.650127	0
MMP9	0.638973	9.05e-93
SNHG1	0.623054	0
TMEM265	0.619621	0
HBEGF	0.61889	0
H1FX	0.6174	0
SLC3A2	0.611546	0
BIRC3	0.603642	0
EIF4EBP1	0.595665	0
MTHFD2	0.595243	0
DHRS2	0.584399	0
GADD45A	0.581904	0
SNHG17	0.578051	0
PSAT1	0.576416	0
JUN	0.560782	0
SLC1A5	0.560653	0
TARS	0.557153	0
PKMYT1	0.555439	0
TNFAIP2	0.53693	1.45e-175
DBNDD2	0.535075	0
PPP1R15A	0.531243	0
EDN1	0.526023	1.62e-182
CIRBP	0.524369	0
FOSL1	0.521162	0
WDR45	0.520892	0
CHAC1	0.51652	0
STC2	0.512467	0
TNF	0.50985	1.25e-166
INHBA	0.500772	0
DDIT4	0.499708	3.24e-272
NFKB2	0.499403	0
ERRFI1	0.493623	0
CEBPB	0.492913	0
IL1B	0.492053	3.6e-177
PTX3	0.481686	1.44e-18
SNHG32	0.480351	0
SNHG7	0.477231	0
ATF3	0.475554	0
FRMD6	0.473016	0
RBCK1	0.470903	0
KLF6	0.469362	0
UBALD2	0.465034	0
IRF1	0.46112	3.18e-211
CITED4	0.459182	3.08e-275
CARS	0.457911	0
HIST1H2AC	0.45775	1.56e-276
UPF3B	0.452775	0
TRAF4	0.451188	0
JUND	0.449263	0
KRT10	0.448751	0
NFKBIL1	0.448571	0
SOD2	0.446958	1.62e-285
MARS	0.446501	0
AARS	0.440053	0
CD55	0.435995	0
YARS	0.435038	0
IL11	0.433717	3.85e-108
IER3	0.429383	4.62e-254
SAT1	0.428214	0
SARS	0.427744	0
SNHG15	0.427261	0
SQSTM1	0.424944	0
HES4	0.420726	0
KLF5	0.42027	0
PIM1	0.420023	0
FHL2	0.419889	0
IRF7	0.419428	0
PIM3	0.419262	2.08e-299
SH2D2A	0.416633	0
CCDC71L	0.413673	0
DUSP5	0.408535	7.04e-295
IER2	0.407454	0
BTG1	0.403356	0
MAF1	0.401912	0
ETS1	0.401666	0
CCDC85B	0.399325	0
ICAM1	0.397542	1.29e-150
NXT1	0.395794	0
RP9	0.395297	0
GARS	0.395106	0
CAMTA2	0.394391	0
RELA	0.394172	0
CDKN2A	0.39237	0
EBI3	0.384931	4.79e-110
LYPD5	0.383599	4.96e-172
LTB	0.383458	1
CHD2	0.381885	0
KRT17	0.381025	2.89e-142
JUNB	0.380678	5.9e-299
RIPK2	0.378263	0
ZFP36L1	0.376455	0
NTMT1	0.376168	0
IL32	0.375424	0
XBP1	0.374805	0
TMEM205	0.374205	0
PMAIP1	0.37372	0
NFE2L2	0.372525	0
GRB7	0.368092	0
EFNA1	0.363283	5.28e-08
C19orf48	0.359421	0
ANKLE2	0.355332	0
PNPLA2	0.355181	0
SNHG5	0.349933	0
MTFP1	0.344054	0
CLDN1	0.34346	2.46e-269
CSRP1	0.341571	1.35e-240
HIST1H1C	0.341029	4.04e-243
KLF10	0.338871	0
VEGFA	0.338053	2.43e-253
SMOX	0.335134	3.47e-303
TNIP1	0.334869	6.85e-242
TSC22D1	0.332889	1.24e-282
DDIT3	0.332402	0
HIST1H1E	0.329496	4.78e-280
BRD4	0.329168	9.46e-305
BBC3	0.32877	1.3e-284
TMEM106C	0.328514	0
CDK6	0.328389	1.21e-280
CYTH2	0.327388	0
NSUN5	0.325638	0
NCOA7	0.324895	2.51e-192
RBM39	0.323082	0
EIF5	0.323032	0
STARD10	0.322648	0
PFDN1	0.32188	1.38e-296
SF3B2	0.321741	0
CEBPG	0.320907	0
SPHK1	0.319829	0
UBE2T	0.317953	2.54e-275
BCL7B	0.315473	0
MYC	0.315115	1.87e-213
IL6	0.31367	3.46e-151
BCL3	0.310712	1.88e-214
JDP2	0.310612	1.88e-251
FAM110A	0.310386	2.08e-263
SDC4	0.310081	1.66e-112
ZNF580	0.309181	6.21e-280
CFLAR	0.30843	5.8e-253
SLC25A37	0.307007	3.63e-245
WTAP	0.305112	6.05e-276
SERPINB2	0.304185	0.248303
OSER1	0.303082	0
H3F3B	0.30223	0
TRIM47	0.302059	1.34e-253
PCBP1	0.301494	0
RRM2	0.300437	4.53e-228
CCDC50	0.297466	5.27e-275
DUSP8	0.296591	3.23e-151
MAFF	0.295539	5.33e-197
CCNB1IP1	0.293761	0
PSMB9	0.293264	7.61e-218
DNAJC9	0.290845	7.8e-285
SESN2	0.290808	1.2e-240
SELENOM	0.290398	5.51e-289
BUD31	0.290234	0
S100P	0.290094	1.45e-236
PPP1R18	0.289797	1.35e-219
BIRC2	0.28901	6.81e-273
NFKBIB	0.287726	6.69e-283
TGIF1	0.287672	3.03e-248
ZNF570	0.287201	1.95e-265
SYNGR2	0.284691	4.08e-296
RSRC2	0.284463	7.4e-301
CDCP1	0.284123	3.52e-225
RAB9A	0.283642	4.96e-290
MED10	0.282322	0
TMEM159	0.281567	6.48e-273
RAB5IF	0.281341	0
POLR3C	0.278669	0
ATG101	0.278043	6.49e-290
DUSP4	0.276762	3.76e-185
SHMT2	0.276584	1.45e-231
BIK	0.275997	1.31e-134
C4BPB	0.275512	1.11e-142
VSTM1	0.273992	6.53e-172
HIST1H2BC	0.272812	9.77e-98
CSNK2B	0.272598	0
RHOD	0.271457	1.53e-211
ZNF699	0.269881	6.51e-218
TMEM158	0.269586	4.11e-201
SNHG8	0.268342	1.5e-210
CDT1	0.266756	3.2e-232
SCNM1	0.266303	5.87e-260
STX5	0.266134	1.33e-243
SURF2	0.264146	7.18e-225
TUBB2A	0.263049	6.18e-180
RFLNA	0.262926	2.73e-148
SLPI	0.261967	4.27e-148
EPB41L4A-AS1	0.261961	0
CRB3	0.261402	6.51e-220
NIBAN1	0.260687	5.22e-250
CYSTM1	0.258095	4.89e-209
TNFAIP1	0.258036	5.8e-202
NFKBIE	0.257422	9.19e-165
HLA-C	0.2572	3.09e-269
ABL2	0.257021	2.13e-181
PNRC1	0.256223	3.71e-180
CITED2	0.255826	7.22e-166
SNRPA	0.255642	3.47e-182
PSMC3IP	0.255151	0
TUBA4A	0.254329	7.34e-154
SOX9	0.253225	2.63e-108
ARHGEF2	0.252145	9.44e-134

## Sheet: Cluster 1 Gene List
Cluster 1 (Baseline) Gene Signature
gene	avg_log2FC	p_val_adj
IGFBP5	0.980001	0
HSPA8	0.91367	0
MT2A	0.860595	0
S100A2	0.80072	0
AKAP12	0.764876	0
TMSB4X	0.764454	0
HSPE1	0.740444	0
HSP90AA1	0.738584	0
MT1X	0.670942	0
HSPD1	0.623312	0
ACTN4	0.605469	0
ID1	0.585199	0
PLAT	0.568591	0
RPL7A	0.558999	0
TGM2	0.534196	0
ANKRD1	0.520201	6.37e-259
TNS4	0.51547	0
TMSB10	0.483177	0
SMS	0.477505	0
KRT8	0.460497	0
S100A6	0.456639	0
LDHA	0.451643	0
PRDX1	0.449423	0
ITGA6	0.435885	0
HSP90AB1	0.425525	0
PGK1	0.424974	0
KRT19	0.415426	0
AL353751.1	0.413293	5.19e-264
MIR205HG	0.4126	0
IGFBP3	0.412092	9.29e-243
THBS1	0.40784	3.62e-200
CYP24A1	0.401354	0
ALPP	0.392111	7.2e-224
CCN1	0.383496	9.35e-170
MCM3	0.382728	9.69e-243
CAV1	0.380955	3.03e-250
HSPB1	0.37947	0
ITGB1	0.379037	0
COL8A1	0.370749	1.09e-267
CRIP1	0.363723	2.13e-211
FLNB	0.362974	8.02e-279
CCND1	0.362595	1.51e-293
SLC1A3	0.358459	7.9e-246
RPS28	0.35032	0
THBD	0.347754	1.04e-267
HSPA1A	0.341382	7.58e-265
FLNA	0.336744	2.79e-227
S100A10	0.334771	0
MCM6	0.329726	1.14e-87
KRT7	0.327977	7.91e-258
S100A9	0.327193	2.87e-214
RPS4X	0.326226	0
KRT81	0.324743	1.18e-138
CDA	0.320519	5.64e-235
LMNB1	0.310047	1.47e-189
IGFBP6	0.309318	9.19e-160
HS3ST1	0.308561	9.52e-219
ARHGDIB	0.307196	5.73e-167
MPRIP	0.306407	4.06e-284
CST6	0.302363	2.44e-125
SFN	0.294023	5.65e-188
IFITM3	0.292885	0
SERPINB5	0.291817	5.98e-206
ACTG1	0.283895	1.66e-284
UCA1	0.283024	9.43e-171
CPA4	0.282468	6.3e-231
PRSS23	0.280049	2.53e-136
ACTN1	0.279764	1.04e-183
TMEM132D-AS1	0.27836	1.1e-159
AC011603.2	0.271354	4.22e-107
MSN	0.270759	1.32e-154
GAS6	0.270256	2.99e-90
COL4A1	0.269567	2.15e-160
ASPH	0.266151	2.9e-145
TAGLN	0.257872	6.56e-226
MT1F	0.257589	8.67e-192
TNFRSF21	0.256436	3.74e-107
PTGES	0.253884	1.51e-112

## Sheet: Cluster 2 Gene List
Cluster 2 (Ferroptosis) Gene Signature
gene	avg_log2FC	p_val_adj
SAT1	1.62948	0
SLC3A2	1.45495	0
DDIT3	1.43992	0
PPP1R15A	1.42072	0
SNHG15	1.40396	0
GADD45A	1.32498	0
EDF1	1.28916	0
CCDC86	1.20184	0
RSRC2	1.19644	0
UPP1	1.18271	0
NIFK	1.17982	0
GPATCH4	1.16809	0
SNHG1	1.16213	0
ZFAS1	1.15	0
EIF1	1.08673	0
TAX1BP3	1.08302	0
FTL	1.07641	0
SNHG5	1.06835	0
EIF5	1.0647	0
GAS5	1.05799	0
NEU1	1.05516	0
SNHG12	1.0398	0
GADD45B	1.01415	5.73e-181
MED10	1.00061	0
ZNF622	0.971207	0
RNF114	0.966061	0
TAF1D	0.959852	0
SERTAD1	0.952898	0
HLA-E	0.942396	0
SNHG32	0.938611	0
SQSTM1	0.93712	0
SLC22A1	0.933175	4.02e-93
UTP23	0.928456	0
SOD2	0.923272	1.04e-208
OSER1	0.920623	0
RAB5IF	0.914753	0
IL32	0.89356	0
RP9	0.892806	0
ZNF593	0.88954	0
SNHG7	0.885702	0
BRD2	0.855229	0
BUD31	0.853847	0
SNAPC1	0.835745	3.71e-213
ZPR1	0.8179	0
SPTSSA	0.816122	6.14e-206
ADM	0.808008	2.74e-237
SNHG17	0.801032	2.85e-301
PNO1	0.785234	0
RAE1	0.765784	0
NTMT1	0.764492	0
SRPRB	0.762289	0
H2AFJ	0.753027	4.8e-291
CHTOP	0.751677	0
AC015912.3	0.750657	1.91e-47
ZNF420	0.745103	1.3e-189
CREB5	0.732646	4.84e-117
PNP	0.729966	0
ARF4	0.711966	0
HLA-B	0.709194	5.01e-191
PRPF38B	0.700335	0
HSPA5	0.692938	1.2e-231
GNPDA1	0.68962	3.82e-185
ZNF570	0.686693	3.4e-244
MAP1LC3B	0.685631	2.68e-302
MARCKSL1	0.681891	8.98e-105
JUND	0.675744	0
C12orf57	0.675489	9.31e-159
RND3	0.673876	5.45e-181
SNHG8	0.669236	3.76e-169
ZFP30	0.666719	3.3e-191
MRPS24	0.664975	0
TMEM205	0.655494	4.51e-301
PCBP1	0.65425	0
GLUL	0.651828	1.46e-227
TBCC	0.64651	8.17e-271
PHLDA2	0.642256	9.55e-96
XBP1	0.637854	7.74e-263
SFTA1P	0.633958	1.05e-118
NFKBIB	0.633951	4.47e-251
C19orf48	0.632386	8.28e-218
LUC7L3	0.630989	2.69e-252
H3F3B	0.630939	0
ALKBH2	0.621739	3.16e-182
MAPKAPK5-AS1	0.617316	1.4e-160
MRM3	0.616514	3.08e-219
PEA15	0.613919	4.83e-289
GABARAP	0.611063	0
H1F0	0.607029	2.78e-219
SPHK1	0.603601	4.08e-182
SCNM1	0.603105	3.57e-281
SELENOM	0.597725	1.3e-247
SREK1	0.584563	2.56e-223
CCDC174	0.583305	9.73e-229
LUC7L	0.580932	3.86e-221
PNPLA2	0.580713	3.85e-161
ZNF408	0.580389	7.66e-234
BTG1	0.575747	1.29e-197
IRF7	0.574565	1.95e-174
SF3B2	0.569685	0
RAB9A	0.566885	7.3e-198
MALAT1	0.566707	7.26e-133
JUN	0.565987	5.69e-222
POLR3C	0.559683	2.25e-204
PMAIP1	0.556648	1.11e-137
SNHG29	0.556492	2.47e-259
STX5	0.556129	1.52e-227
AL118516.1	0.552082	3e-39
TDG	0.550287	1.73e-163
GTF2B	0.544437	1.18e-147
UPF3B	0.543797	1.22e-199
DHRS2	0.536953	2.94e-125
RNF25	0.534677	1.35e-174
UBE2D1	0.534517	1.04e-150
TRIP6	0.532937	3.86e-213
FLCN	0.532711	3.26e-128
RBM39	0.531397	7.18e-206
MAFG	0.530293	2.92e-149
RRM2	0.527877	0.000464247
MED19	0.526994	9.34e-176
CCNB1IP1	0.524506	2.22e-188
TNFRSF12A	0.523434	6.77e-194
CSRP2	0.515701	2.63e-116
PIP4P1	0.51393	6.54e-161
THAP1	0.513524	7.11e-150
HSPA9	0.512028	4.84e-203
VSTM1	0.511462	1.55e-30
TXNIP	0.510094	4.78e-86
ZNF292	0.501406	6.92e-69
CIRBP	0.493945	1e-160
CENPU	0.49384	8.14e-130
RBM22	0.493695	1.73e-170
RHOB	0.493302	1.35e-103
CKS2	0.49038	3.33e-134
HSPB8	0.490353	4.76e-59
ATG101	0.489686	3.56e-170
IFI30	0.483859	1.67e-104
KRT10	0.482879	1.79e-205
ABL2	0.48073	8.17e-120
MAP1LC3A	0.477419	5.76e-99
TMEM265	0.475056	1.98e-111
COX19	0.472228	1.82e-153
RPP25	0.461475	9.09e-127
DUSP3	0.461352	1.62e-108
CITED2	0.460612	2.8e-66
SOX4	0.459934	1.71e-107
CDKN1A	0.458525	3.13e-84
EPB41L4A-AS1	0.454113	1e-133
SMG9	0.451269	3.01e-126
ZNF850	0.441211	5.92e-113
LINC01602	0.44005	5.47e-27
NSUN5	0.436921	8.99e-158
WTAP	0.429185	4.04e-124
DNAJC9	0.427885	2.3e-89
IL6	0.427771	1
THUMPD2	0.418134	1.98e-87
RIOK3	0.416899	1.1e-112
FAM111B	0.41237	2.44e-31
TSC22D1	0.406665	4.07e-74
ZNHIT2	0.403271	8.18e-108
TFE3	0.402481	8.32e-91
ATF3	0.40138	1.67e-81
IFI16	0.401234	1.53e-88
LBX2-AS1	0.399316	6.52e-10
ZNF569	0.397468	1.1e-83
UBXN11	0.397446	1.26e-72
SNHG9	0.397098	3.12e-22
FAM216A	0.396828	3.67e-107
RPS19BP1	0.394489	3.21e-129
OLR1	0.39388	1
BRF2	0.387986	1.58e-111
PDRG1	0.384491	9.74e-93
CDC42EP1	0.383198	6.45e-73
TM4SF1	0.379095	1
AL590550.1	0.378568	2.4e-40
MAF1	0.376107	2.27e-114
PI3	0.37567	7.26e-23
UBE2S	0.373064	1.61e-105
RGS16	0.371309	6.69e-49
HES4	0.370496	5.72e-48
YARS	0.365888	1.48e-116
SARS	0.36389	3.94e-97
PNRC1	0.36184	1.1e-52
DUSP14	0.359553	4.13e-80
ZNF383	0.357869	1.53e-89
DBNDD2	0.357865	1.2e-82
MYLIP	0.357674	1.74e-122
PSMC3IP	0.355802	1.45e-56
ZNF226	0.355574	8.36e-62
DUSP10	0.355563	8.85e-79
ODC1	0.354722	4e-91
DTL	0.354142	3.13e-28
HIST1H1C	0.352872	8.59e-48
CGGBP1	0.351542	1.26e-80
CCDC85B	0.344503	5.21e-72
UBE2T	0.342757	1.53e-40
YOD1	0.342463	1.24e-40
ID2	0.340576	9.25e-05
CSNK2B	0.338746	1.84e-195
DLX2	0.338108	2.08e-25
RNF40	0.337267	2.38e-65
CDC6	0.335752	2.69e-29
GRINA	0.334422	5.6e-79
IQCG	0.332634	0.000175802
CSRP1	0.332061	6.63e-40
SNHG11	0.326504	2.22e-41
DUSP8	0.325449	3.3e-23
MRPL12	0.322095	2.42e-80
GLS	0.32094	7.49e-57
ZNF580	0.320446	3.69e-53
CEBPG	0.317323	9.66e-75
NR1D1	0.31698	5.64e-16
ATG12	0.316498	2.25e-51
ZNF140	0.315034	1.51e-61
NXT1	0.310128	7.25e-73
ZNF571	0.310007	8.5e-69
INO80B	0.308148	8.6e-40
USP36	0.305553	2.74e-53
AKR1B1	0.303628	9.38e-54
RASSF1	0.303224	1.64e-36
RELB	0.301392	6.82e-41
LENG1	0.300055	5.12e-55
AL158839.1	0.29519	8.64e-22
RELA	0.294436	2.47e-69
RRP12	0.293361	1.8e-57
TSPYL2	0.293283	7.9e-09
SMIM29	0.287992	1.21e-31
ZNF165	0.287197	3.89e-31
TARS	0.287078	3.42e-81
SLBP	0.279747	1.31e-16
ZNF585A	0.278435	1.44e-45
ZNF554	0.277998	5.97e-12
ZSCAN9	0.274854	2.01e-34
NUSAP1	0.273522	6.47e-18
ANKRD10	0.263417	1.06e-16
CXCL8	0.262125	0.0412394
NDUFA2	0.261385	3.26e-32
IL11	0.260835	1.44e-17
TMEM79	0.255717	3.92e-05
RAB24	0.251553	2.06e-28
GABARAPL1	0.250436	0.00953569
ZNF724	0.25017	2.19e-53

## Sheet: Cluster 3 Gene List
Cluster 3 (Cell Cycling) Gene Signature
gene	avg_log2FC	p_val_adj
ARL6IP1	1.39151	0
CCNB1	1.39131	0
AURKA	1.3841	0
PLK1	1.35681	0
CDC20	1.23523	0
HSPA8	1.20288	0
UBE2C	1.17615	0
ASPM	1.12089	0
KPNA2	1.11718	0
TPX2	1.07172	0
PTTG1	1.05257	0
CENPF	1.02691	0
CKS2	1.00308	0
TUBB4B	0.912185	0
CCNB2	0.889107	0
ANLN	0.886961	0
UBE2S	0.877846	0
BIRC5	0.875969	0
FAM83D	0.871851	0
TOP2A	0.811139	0
CCNA2	0.807123	0
HSPD1	0.750668	0
HSPE1	0.74614	0
KIF20A	0.744745	0
KIF14	0.724651	0
CENPA	0.721987	0
TUBA1C	0.714957	0
HSP90AA1	0.691413	0
SGO2	0.675592	0
S100A2	0.673532	0
NCAPD2	0.653803	0
IGFBP5	0.647167	2.92e-123
LGALS1	0.62355	7.92e-236
BUB1	0.621515	0
NEK2	0.592234	0
RPL7A	0.580437	0
CDCA2	0.572906	3.01e-272
HSP90AB1	0.569497	0
PRDX1	0.562431	0
CDCA8	0.559854	4.69e-253
PRC1	0.559407	8.8e-271
HSPA1A	0.558904	1.22e-253
CKAP2	0.554402	1.36e-244
HMGB2	0.550695	8.41e-282
HMMR	0.548546	6.27e-236
DEPDC1	0.546927	0
KNSTRN	0.529679	1.07e-266
CENPE	0.524052	1.12e-224
TACC3	0.516126	3.91e-267
ID1	0.515929	6.18e-197
PGK1	0.506774	2.13e-287
CDCA3	0.504836	1.12e-199
SMS	0.501317	1.89e-294
LDHA	0.492041	0
DLGAP5	0.480869	6.3e-175
CDK1	0.472998	1.44e-137
ACTG1	0.470534	8.31e-299
MT1X	0.469203	7.62e-167
NUF2	0.452918	1.3e-188
CDC25B	0.446083	1.46e-174
INCENP	0.425179	1.45e-140
PSRC1	0.419216	9.57e-131
MKI67	0.415052	3.7e-167
COL8A1	0.415029	4.4e-132
MT2A	0.412711	8.05e-149
ACTN4	0.406919	5.08e-178
TMSB10	0.40258	2.68e-261
RRBP1	0.400536	1.26e-186
HSPA1B	0.398583	7.68e-140
FOS	0.390338	5.63e-112
PIF1	0.389361	0
SOGA1	0.385553	7.4e-162
HJURP	0.38277	4.31e-113
RPS28	0.368903	1.37e-265
GAS2L3	0.366713	2.79e-224
PIMREG	0.366068	3.91e-143
HSPB1	0.365369	1.66e-191
TMSB4X	0.361021	1.47e-172
ITGA6	0.359301	3.85e-125
TMEM132D-AS1	0.355296	1.72e-112
SERPINB5	0.349592	1.49e-164
SUN2	0.346984	4.13e-275
SPTBN1	0.343788	2.06e-111
MPZL2	0.338007	1.38e-126
RPS4X	0.337926	4.59e-236
HSP90B1	0.332299	3.39e-199
NAV2	0.330997	1.89e-154
LMNB1	0.325648	1.15e-105
TINAGL1	0.317123	1.84e-90
LDLR	0.316115	1.71e-116
MSN	0.308324	4.25e-107
KIF4A	0.307298	7.3e-78
L1CAM	0.301953	3.81e-87
PLAT	0.301384	7.68e-89
FDFT1	0.295171	4.95e-56
HMGCS1	0.294529	5.2e-36
KIF2C	0.291892	1.13e-90
DCBLD2	0.286497	3.24e-75
UBALD2	0.284345	5.7e-70
UCA1	0.27232	2.41e-74
ITGB1	0.268448	9.5e-98
PYCARD	0.268178	1.5e-77
TNS4	0.264704	9.61e-78
CALR	0.261436	4.09e-108
ATF5	0.259859	6.39e-52
ASPH	0.258197	8.45e-70
S100A14	0.257715	3.06e-66
GTSE1	0.257241	1.64e-77
COL6A1	0.253722	2.56e-90
AL353751.1	0.250911	2.49e-106

## Sheet: Cluster 4 Gene List
Cluster 4 (ROS) Gene Signature
gene	avg_log2FC	p_val_adj
S100A9	1.51818	8.94e-27
FTH1	1.51731	0
S100P	1.29687	3.5e-50
KRT17	1.25111	8e-06
ID1	1.15236	1.86e-98
NEAT1	1.00172	7.29e-75
FTL	0.983172	9.2e-164
S100A6	0.953056	2.17e-164
MT-ND5	0.937762	1.65e-90
IFITM3	0.888035	3.37e-127
S100A8	0.86725	1.75e-11
ALPP	0.838147	1.57e-29
MT-ND2	0.786644	1.02e-69
KRT8	0.763099	4.7e-74
MT-ND6	0.760354	2.51e-07
IGFL2-AS1	0.746774	3.89e-23
ASS1	0.727012	1.72e-51
SERPINB3	0.716344	1.74e-05
MTRNR2L12	0.714807	5.17e-25
CLIC3	0.679027	3.57e-29
IGFBP3	0.666967	1.26e-19
PDZK1IP1	0.661911	3.68e-11
CTSD	0.657122	4.69e-43
ELF3	0.636727	3e-05
ADIRF	0.567987	7.04e-31
HSPA1A	0.548656	4.63e-14
SERPINB1	0.531169	3.08e-06
ANKRD10	0.527487	7.82e-17
UCA1	0.526529	1.27e-31
KRT19	0.512445	2.57e-34
HSPB1	0.501524	2.94e-47
TMSB4X	0.472154	1.85e-75
MALAT1	0.469377	1.33e-18
CD24	0.466261	1.87e-20
AL713998.1	0.455889	1.85e-11
LINC02474	0.450342	6.79e-12
FSTL3	0.436742	6.26e-09
ISG15	0.43273	0.000589141
AHNAK2	0.428394	9.28e-11
UPK3B	0.422819	0.00995132
FXYD3	0.41114	3.95e-13
CAMK2N1	0.410487	2.29e-13
KRT16	0.409281	4.97e-19
MIR205HG	0.404417	0.00235661
PTGES	0.400478	1.59e-13
PRKAR2B	0.396866	2.51e-15
NFKBIA	0.391303	1.33e-14
CEBPD	0.387212	4.28e-06
SERPINB5	0.38333	0.000338983
HSPA1B	0.376892	1.71e-06
TMEM132D-AS1	0.37405	8.27e-09
GPRC5A	0.364395	0.000110986
SQLE	0.364038	0.00676261
MSMO1	0.363746	0.000445994
KRT7	0.3607	1.85e-12
PGK1	0.35776	1.67e-19
AL355312.4	0.354144	0.000454836
AQP3	0.348404	5e-31
FN1	0.331848	0.0175318
PNRC1	0.32136	3.59e-09
APOE	0.310027	0.000243313
APP	0.303999	1.12e-13
PLAAT3	0.294156	0.00340069
TRIM16	0.293584	0.00118156
KDM1A	0.28859	0.000104531
KRT18	0.283741	0.000582086
BEST1	0.278825	2.72e-31
CDA	0.27868	0.000913195
TNFSF9	0.27452	0.000578923
S100A4	0.270237	0.0481541
BHLHE40	0.268523	1.61e-09
RPS28	0.26463	4.55e-39
CCL20	0.256776	2.75e-06
GNPDA1	0.255383	0.00687307

## Sheet: Cluster 5 Gene List
Cluster 5 (EMT) Gene Signature
gene	avg_log2FC	p_val_adj
FN1	2.40976	7.74e-152
LAMA3	2.25571	4.17e-89
LAMB3	2.05557	4.08e-107
COL12A1	1.95667	4.09e-101
MTRNR2L12	1.95146	6.93e-148
MALAT1	1.8775	3.76e-144
LAMC2	1.84124	3.77e-128
ITGA2	1.79248	4.74e-69
MT-ND5	1.77512	1.27e-156
MT-ND2	1.73442	8.57e-165
FAT1	1.73098	1.64e-100
SLC38A2	1.70938	1.4e-92
DSP	1.70362	9.22e-114
HSPA5	1.68141	1.4e-101
NEAT1	1.64743	1.69e-70
HSP90B1	1.64725	3.84e-116
CENPF	1.60433	2.51e-93
AHNAK	1.59234	2.28e-129
AKAP12	1.55212	1.23e-47
EGFR	1.54778	1.27e-98
VCL	1.54437	1.7e-96
LAMC1	1.53686	1.7e-93
TFRC	1.49827	1.03e-53
MKI67	1.47844	2.12e-79
RRBP1	1.46006	3.79e-94
ITGB1	1.45419	1.32e-99
HUWE1	1.44207	3.16e-84
MYOF	1.4269	3.41e-91
COL8A1	1.42351	1.7e-61
INHBA	1.37823	1.96e-82
THBS1	1.37147	1.95e-33
MACF1	1.36095	1.06e-72
APP	1.34441	1.87e-71
DST	1.32143	5.06e-79
TOP2A	1.29021	1.74e-51
ASPM	1.28533	5.48e-44
ITGA6	1.26562	2.46e-58
CLDN1	1.24975	6.85e-43
ANKLE2	1.23252	7.28e-74
PHLDB2	1.22612	2.83e-68
SPTBN1	1.22056	4.02e-66
C3	1.20933	2.43e-38
FLNB	1.20655	2.05e-71
VEGFA	1.18474	8.48e-36
NORAD	1.14892	6.16e-75
ANLN	1.12985	2.97e-45
COL4A1	1.11038	9.12e-38
BACH1	1.10672	8.32e-46
SYNE2	1.10267	1.4e-32
GLS	1.09244	1.08e-37
PLAT	1.08178	8.72e-16
ATAD2	1.04704	1.38e-47
TXNRD1	1.03091	8.27e-31
TNFAIP3	1.03077	7.56e-30
IL6ST	1.02016	3.24e-40
IFNGR1	1.01889	4.56e-29
MT-ND6	1.01886	1.25e-26
PLK2	1.01835	2.04e-40
CYP24A1	1.01264	5.19e-08
GPRC5A	1.00944	1.5e-33
TARS	1.00435	5.71e-52
NFKB1	0.999584	1.33e-34
CDK6	0.981041	4.31e-42
MYO10	0.962013	2.91e-29
NFAT5	0.961332	3.24e-31
HSPG2	0.960699	2.19e-24
FLNA	0.960633	4.53e-59
KDM5B	0.956807	7.93e-30
DCBLD2	0.935627	3.97e-39
ZNF217	0.931684	2.32e-34
F3	0.930427	1.15e-50
ANTXR2	0.909247	3.46e-22
CCN1	0.907357	3.26e-16
ERRFI1	0.905064	1.04e-25
ITGB4	0.877497	1.84e-17
MYH9	0.865912	1.46e-46
CD109	0.850204	7.92e-26
HIF1A	0.842947	2.64e-38
HSP90AB1	0.842725	7.04e-45
CD55	0.836606	4.73e-20
MMP9	0.832707	0.0303402
IGFBP3	0.831423	2.8e-10
JAG1	0.815658	1.71e-11
MAP4K4	0.81558	1.45e-30
ASPH	0.814421	2.51e-19
LIMA1	0.800999	4.93e-26
SLC7A11	0.797511	4.37e-12
ATP2B1	0.790627	8.76e-16
H1F0	0.787309	5.36e-11
MYO1B	0.786198	1.19e-14
PALM2-AKAP2	0.78174	3.08e-25
TP53BP2	0.77654	2.59e-13
HMGCS1	0.774027	6.92e-05
E2F7	0.768125	7.56e-13
THBD	0.761917	3.55e-10
LDLR	0.753144	2.54e-15
SLC7A5	0.75223	1.01e-18
MPRIP	0.752004	4.76e-13
HMGA2	0.751769	9.89e-10
GFPT1	0.741483	6.92e-14
CAB39	0.731361	1.14e-17
MXRA5	0.727116	5.3e-12
KIF14	0.724378	3.34e-12
HSPA9	0.71412	1.25e-31
ALPP	0.708927	0.000658763
KDM1A	0.708712	5.72e-12
HSPD1	0.701307	3.02e-21
AF117829.1	0.698548	0.0141772
PRC1	0.698228	1.13e-16
TGFB2	0.697129	5e-18
CHD2	0.69686	6.19e-06
NAV2	0.689747	9.55e-15
DOCK9	0.689282	1.08e-08
KIF4A	0.689032	1.4e-12
COL6A1	0.686604	0.000372649
HMGCR	0.682203	7.3e-08
DTL	0.676362	0.0014534
NRIP1	0.67484	1.01e-07
NEDD4L	0.672981	5.63e-14
SLC46A3	0.667922	1.19e-17
CDCA2	0.663844	1.92e-13
HBEGF	0.663508	5.25e-13
ICAM1	0.660814	0.0105759
MSN	0.65993	7.99e-09
ARHGAP29	0.658619	1.85e-10
ACTN4	0.658068	5.49e-19
SERPINE2	0.658036	0.0031488
UBE2H	0.657388	7.01e-16
HIVEP2	0.656715	1.2e-10
MUC4	0.655313	2.1e-12
STC2	0.653969	1.7e-08
GARS	0.652871	9.25e-18
ELL2	0.63627	2.52e-09
BRCA2	0.636037	2.51e-05
CASC19	0.631458	8.71e-05
TPX2	0.628891	1.22e-17
CENPE	0.626811	0.00234377
RIOK3	0.614297	1.86e-06
BIRC2	0.599102	1.28e-07
CLSPN	0.598572	4.4e-05
ATP1B1	0.597313	8.88e-13
MCL1	0.589795	2.93e-10
BUB1	0.588675	2.63e-13
RASA1	0.583397	1.2e-05
PLEC	0.562634	0.00105296
CDC6	0.555352	0.000376043
LMNB1	0.553165	0.00114338
ZNF292	0.552757	0.00374592
TNFRSF21	0.550071	0.00221511
ETS1	0.548552	3.84e-06
SREK1	0.54838	5.08e-06
SERTAD2	0.546143	5.61e-06
CDCP1	0.544092	1.39e-15
MCAM	0.542692	0.000769087
ZNF724	0.536442	3.38e-07
L1CAM	0.533581	0.0333926
RBM39	0.531104	6.56e-20
ZNF571	0.530034	3.44e-05
PLAUR	0.51301	0.000272092
MARS	0.498442	2.86e-06
KLF5	0.493844	6.95e-07
TNFSF15	0.48804	5.74e-07
CARS	0.474494	0.00265085
GATA6	0.463446	0.0178461
SLC7A2	0.45714	2.8e-09
BDNF	0.45629	0.0421582
PPP1R15A	0.448666	5.45e-06
BRD4	0.445331	1.25e-06
SLC3A2	0.441342	5.73e-10
ARL6IP1	0.438092	0.0146608
NLRP10	0.427992	1.42e-05
NIBAN1	0.426367	1.18e-10
AHNAK2	0.418666	0.00239891
PMEPA1	0.418101	2.87e-09
EPAS1	0.402315	0.000142127
PALLD	0.396132	0.0204535
ETS2	0.381879	0.000162126
IL7R	0.360721	0.00321033
SLFN5	0.346273	2.58e-11
MAST4	0.326782	2.98e-06
DLL1	0.30351	2.41e-10
SF3B2	0.279166	5.12e-08
TNC	0.263485	1.34e-08
GBP5	0.256218	0.0068431
