# Supplementary material for: Mutational signature-based identification of DNA repair deficient gastroesophageal adenocarcinomas for therapeutic targeting
Source: NPJ Precis Oncol. 2024 Apr 8;8:87. doi: 10.1038/s41698-024-00561-6 (PMC11001913; doi:10.1038/s41698-024-00561-6)
Supplement: Supplementary file 4 — Supplementary Table 5 [file 41698_2024_561_MOESM4_ESM.xlsx]

## Sheet: Sheet1
Cell Proportions
	Apoptosis(0)	Baseline (1)	Ferroptosis (2)	Cycling (3)	ROS (4)	EMT (5)	Total
DSMO	0.0144928	0.612868	0.00219587	0.320378	0.0368906	0.0131752	1
5FU	0.536489	0.307057	0.0499139	0.0612737	0.030809	0.0144578	1
CIS	0.447433	0.169621	0.275978	0.0635697	0.0270477	0.0163509	1
OXA	0.4213	0.351997	0.0691073	0.0415035	0.098473	0.0176194	1
Raw Cell Counts
	Apoptosis(0)	Baseline (1)	Ferroptosis (2)	Cycling (3)	ROS (4)	EMT (5)	Total
DSMO	66	2791	10	1459	168	60	4554
5FU	3117	1784	290	356	179	84	5810
CIS	2928	1110	1806	416	177	107	6544
OXA	2152	1798	353	212	503	90	5108
Normalized Cell Counts
	Apoptosis(0)	Baseline (1)	Ferroptosis (2)	Cycling (3)	ROS (4)	EMT (5)	Total
DSMO	66	2791	10	1459	168	60	4554
5FU	2443.17	1398.34	227.308	279.04	140.304	65.841	4554
CIS	2037.61	772.454	1256.8	289.496	123.175	74.4618	4554
OXA	1918.6	1602.99	314.715	189.007	448.446	80.2388	4554
